# Supplementary material for: A Candidate DNA Vaccine Encoding the Native SARS-CoV-2 Spike Protein Induces Anti-Subdomain 1 Antibodies
Source: Vaccines (Basel). 2023 Sep 3;11(9):1451. doi: 10.3390/vaccines11091451 (PMC10535225; doi:10.3390/vaccines11091451)
Supplement: Supplementary file 1 [file vaccines-11-01451-s001.zip]

Archive with 1 entries (1 files):
- vaccines-2548644-supplementary.pdf
